# Supplementary material for: Effects of Myofascial Release Techniques on Joint Range of Motion of Athletes: A Systematic Review and Meta-Analysis of Randomized Controlled Trials
Source: Sports (Basel). 2024 May 14;12(5):132. doi: 10.3390/sports12050132 (PMC11125680; doi:10.3390/sports12050132)
Supplement: Supplementary file 1 [file sports-12-00132-s001.zip]

Archive with 1 entries (1 files):
- sports-2871194-supplementary.pdf
